# Supplementary material for: Whole-Body MRI Surveillance—Baseline Findings in the Swedish Multicentre Hereditary TP53-Related Cancer Syndrome Study (SWEP53)
Source: Cancers (Basel). 2022 Jan 13;14(2):380. doi: 10.3390/cancers14020380 (PMC8773910; doi:10.3390/cancers14020380)
Supplement: Supplementary file 1 [file cancers-14-00380-s001.zip]

Archive with 1 entries (1 files):
- cancers-1523821-supplementary.pdf
